# Supplementary material for: A hierarchical stochastic model for bistable perception
Source: PLoS Comput Biol. 2017 Nov 20;13(11):e1005856. doi: 10.1371/journal.pcbi.1005856 (PMC5714404; doi:10.1371/journal.pcbi.1005856)
Supplement: S1 Data — Data include dominance times for intermittent (AlbertetalDataINT2015.RData) and continuous (AlbertetalDataCON2015.RData) stimulation for each of the 61 subjects of [10], and dominance times of two trials of continuous stimulation for each of the 105 subjects of [9] (AlbertetalDataCON2013.RData). A pdf file (AlbertetalDataDescription.pdf) provides a detailed description of the datasets. The data files and pdf file are packed in the supporting information file S1_Data.zip. (ZIP) [file pcbi.1005856.s001.zip]

Archive with 11 entries (8 files):
- Data/
- Data/AlbertetalDataCON2013.RData
- __MACOSX/
- __MACOSX/Data/
- __MACOSX/Data/._AlbertetalDataCON2013.RData
- Data/AlbertetalDataCON2015.RData
- __MACOSX/Data/._AlbertetalDataCON2015.RData
- Data/AlbertetalDataDescription.pdf
- __MACOSX/Data/._AlbertetalDataDescription.pdf
- Data/AlbertetalDataINT2015.RData
- __MACOSX/Data/._AlbertetalDataINT2015.RData
